# Supplementary material for: Exploration of Driver Posture Monitoring Using Pressure Sensors with Lower Resolution
Source: Sensors (Basel). 2021 May 12;21(10):3346. doi: 10.3390/s21103346 (PMC8151731; doi:10.3390/s21103346)
Supplement: Supplementary file 1 [file sensors-21-03346-s001.zip]

Archive with 1 entries (1 files):
- sensors-1206110-supplementary.pdf
